# Supplementary material for: Identification of Cell Death Genes in Sea Urchin Paracentrotus lividus and Their Expression Patterns during Embryonic Development
Source: Genome Biol Evol. 2019 Jan 29;11(2):586–96. doi: 10.1093/gbe/evz020 (PMC6394757; doi:10.1093/gbe/evz020)
Supplement: Supplementary Data [file evz020_supp.zip]

Archive with 5 entries (5 files):
- Supplementary Information I.pdf
- Supplementary Information II.pdf
- Supplementary information III_27.02.19.pdf
- Supplementary information IV.pdf
- Supplementary information V.pdf
